# Supplementary material for: Antimicrobial Resistance Research Collaborations in Asia: Challenges and Opportunities to Equitable Partnerships
Source: Antibiotics (Basel). 2022 Jun 1;11(6):755. doi: 10.3390/antibiotics11060755 (PMC9219997; doi:10.3390/antibiotics11060755)
Supplement: Supplementary file 1 [file antibiotics-11-00755-s001.zip]

Archive with 1 entries (1 files):
- antibiotics-1687178-supplementary.pdf
